# Supplementary material for: Dynamic Assembly/Disassembly of Staphylococcus aureus FtsZ Visualized by High-Speed Atomic Force Microscopy
Source: Int J Mol Sci. 2021 Feb 8;22(4):1697. doi: 10.3390/ijms22041697 (PMC7914567; doi:10.3390/ijms22041697)
Supplement: Supplementary file 1 [file ijms-22-01697-s001.zip]

Archive with 5 entries (5 files):
- Movie S1.mp4
- Movie S2.mp4
- Movie S3.mp4
- Movie S4.mp4
- Movie S5.mp4
